# Supplementary material for: scPEDSSC: proximity enhanced deep sparse subspace clustering method for scRNA-seq data
Source: PLoS Comput Biol. 2025 Apr 28;21(4):e1012924. doi: 10.1371/journal.pcbi.1012924 (PMC12036905; doi:10.1371/journal.pcbi.1012924)
Supplement: S1 Table — (XLSX) [file pcbi.1012924.s001.xlsx]

## Sheet: Sheet1
S1 Table. The NMI and ARI under different n1e,n2e,n3e,n1d,n2d,n3d and lr(λ1=0.2,λ2=1.0,λ3=0.5).
n1e/n3d	n2e/n2d	n3e/n1d		lr=0.0005	lr=0.001	lr=0.002	lr=0.005
256	32	10	NMI	0.659	0.669	0.667	0.201
			ARI	0.482	0.508	0.503	0.117
256	64	10	NMI	0.664	0.658	0.651	0.343
			ARI	0.494	0.474	0.479	0.177
512	32	10	NMI	0.648	0.657	0.625	0.189
			ARI	0.508	0.501	0.446	0.127
512	64	10	NMI	0.634	0.633	0.661	0.106
			ARI	0.494	0.451	0.492	0.047
1024	32	10	NMI	0.645	0.644	0.651	0.288
			ARI	0.484	0.466	0.493	0.149
1024	64	10	NMI	0.663	0.627	0.656	0.243
			ARI	0.492	0.436	0.504	0.133
