# Supplementary material for: scPEDSSC: proximity enhanced deep sparse subspace clustering method for scRNA-seq data
Source: PLoS Comput Biol. 2025 Apr 28;21(4):e1012924. doi: 10.1371/journal.pcbi.1012924 (PMC12036905; doi:10.1371/journal.pcbi.1012924)
Supplement: S2 Table — (XLSX) [file pcbi.1012924.s002.xlsx]

## Sheet: Sheet1
S2 Table. The NMI and ARI scores under different λ1, λ2, and λ3(n1e=n3d=256，n2e=n2d=32，n3e=n1d=10，lr=0.001)
λ1	λ2		λ3=0.1	λ3=0.2	λ3=0.5	λ3=1.0
0.1	0.1	NMI	0.647	0.628	0.644	0.656
		ARI	0.478	0.448	0.501	0.496
	0.2	NMI	0.641	0.632	0.667	0.638
		ARI	0.464	0.451	0.481	0.455
	0.5	NMI	0.658	0.652	0.663	0.645
		ARI	0.456	0.47	0.489	0.483
	1	NMI	0.668	0.664	0.664	0.658
		ARI	0.491	0.473	0.495	0.493
0.2	0.1	NMI	0.657	0.657	0.665	0.656
		ARI	0.483	0.474	0.49	0.477
	0.2	NMI	0.65	0.638	0.658	0.656
		ARI	0.456	0.452	0.477	0.491
	0.5	NMI	0.654	0.648	0.634	0.638
		ARI	0.471	0.461	0.462	0.447
	1	NMI	0.663	0.654	0.669	0.654
		ARI	0.485	0.493	0.508	0.483
0.5	0.1	NMI	0.634	0.636	0.64	0.667
		ARI	0.458	0.456	0.458	0.49
	0.2	NMI	0.654	0.641	0.648	0.654
		ARI	0.476	0.446	0.453	0.474
	0.5	NMI	0.663	0.657	0.596	0.66
		ARI	0.509	0.479	0.448	0.498
	1	NMI	0.658	0.662	0.658	0.664
		ARI	0.478	0.479	0.478	0.485
1	0.1	NMI	0.658	0.638	0.664	0.662
		ARI	0.484	0.461	0.501	0.437
	0.2	NMI	0.648	0.665	0.662	0.648
		ARI	0.468	0.48	0.492	0.465
	0.5	NMI	0.648	0.658	0.649	0.648
		ARI	0.438	0.484	0.497	0.454
	1	NMI	0.629	0.662	0.656	0.63
		ARI	0.463	0.473	0.468	0.462
